# Supplementary material for: Limited added value of fungal ITS amplicon sequencing in the study of bovine abortion
Source: Heliyon. 2018 Nov 5;4(11):e00915. doi: 10.1016/j.heliyon.2018.e00915 (PMC6222074; doi:10.1016/j.heliyon.2018.e00915)
Supplement: Supplementary table 1 [file mmc1.xlsx]

## Sheet: Sheet1
Sample ID	Material available	Macroscopy	Neutrophilic placentitis	Necrosis	Vasculitis	Mineralization	Bacterial/fungal culture	qPCR Chlamydiales (Abomasal content and/or Placenta)	qPCR Coxiella burnetii (Abomasal content and/or Placenta)	qPCR Leptospira spp. (Abomasal content and/or Placenta)	qPCR Neospora caninum (Brain)	RT-qPCR Schmallenberg virus (Brain stem)	Detection Schmallenberg virus Ab	Detection of BHV-1 Ab	Detection of BVDV Ag	Sequencing ITS (% of reads and genus)	Pahogens detected	Comments	Most likely etiology
12Ue0622	Complete fetus, placenta and serum	NC	++	++	++	-	Streptococcus uberis in liver, lung, placenta and abomasal content	Placenta positive (Unidentified Chlamydiales)	Placenta and abomasal content positive	Negative	Negative	NA	NA	Negative	Negative	84.4% 'Verticillum in placenta	S. uberis - C. burnetii - unidentified Chlamydiales	-	S. uberis - C. burnetii
12Ue0825	Complete fetus, placenta and serum	NC	++	++	++	++++	Escherichia coli in liver, lung, placenta and abomasal content	Negative	Negative	Negative	Positive	NA	NA	Negative	Negative	Mix fungi in placenta	E. coli - N. caninum	Multifocal necrotizing fetal encephalitis by histopathology.	N.caninum - E.coli
12Ue0839	Complete fetus, placenta and serum	NC	++	+	++	N	Negative	Negative	Negative	Negative	Negative	NA	NA	Negative	NA	96.9% Candida in placenta	-	-	-
12Ue0928	Complete fetus, placenta and serum	Yellow cotyledons	+++	+++	+	+++	Streptococcus uberis in placenta and abomasal content	Negative	Negative	Negative	Negative	NA	NA	Negative	Negative	91.8% Malassezia in abomasal content and mix plant fungi in placenta	S. uberis	-	S. uberis
12Ue1096	Complete fetus, placenta and serum	Yellow cotyledons	+	+	+	++	Negative	Negative	Negative	Negative	Negative	NA	NA	Negative	Negative	66.6% Unidentified Ascomycota	Pseudomonas spp. detected in Vidal et al, (2017b)	-	Uncultured Pseudomonas spp.
12Ue1185	Complete fetus, placenta and serum	NC	+	+	+	++	Negative	Negative	Negative	Placenta and abomasal content positive	Positive	Negative	Negative	Negative	Negative	96.7% Malassezia in abomasal content and mix plant fungi in placenta	Leptospira spp. - N.caninum	-	Leptospira spp. - N.caninum
12Ue1228	Complete fetus, placenta and serum	Fetal malformation	NA	NA	NA	NA	Negative	Negative	Negative	Negative	NA	Positive	Positive	Negative	Negative	86.3% Cystofilobasidium in placenta	Schmallenberg virus	-	Schmallenberg virus
12Ue1503	Complete fetus, placenta and serum	NC	++	++	++	++	Negative	Placenta positive (Uncultured Chlamydia sp.)	Negative	Negative	Negative	Negative	Negative	Negative	Negative	Mix plant fungi in placenta	Uncultured Chlamydia	-	Uncultured Chlamydia
12Ue1534	Placenta for bacteriology / Fetus for virology and parasitology / Serum	Fetal malformation	NA	NA	NA	NA	Negative	Negative	Negative	Negative	Negative	Positive	Positive	Negative	Negative	Mix plant fungi in placenta	Schmallenberg virus	-	Schmallenberg virus
12Ue1536	Abomasal content for bacteriology / Fetus for virology and parasitology	Traumatic diaphragmatic hernia	NA	NA	NA	NA	Negative	Abomasal content positive (Unidentified Chlamydiales)	Negative	Negative	Negative	Negative	Negative	NA	Negative	98.2% Actinomucor in abomasal content	unidentified Chlamydiales	-	Non-infectious cause
13Ue0051	Complete fetus, placenta and serum	NA	NA	NA	NA	NA	Negative	Negative	Negative	Negative	Negative	NA	NA	Negative	NA	Mix plant fungi in placenta	-	-	-
13Ue0053	Placenta for bacteriology / Fetus for virology and parasitology / Serum	Fetal malformation	NA	NA	NA	NA	Negative	Placenta positive (Unidentified Chlamydiales)	Negative	Negative	NA	Negative	Negative	Negative	Negative	85.8% Malasseziain placenta	unidentified Chlamydiales	-	Non-infectious cause
13Ue0054	Placenta for bacteriology / Fluids for virology / Serum	NA	NA	NA	NA	NA	Serratia marcescens in placenta	Placenta positive (Unidentified Chlamydiales)	Negative	Negative	NA	Negative	Negative	Negative	NA	Mix rumen fungi in placenta	S. marcescens and unidentified Chlamydiales	-	-
13Ue0056	Abomasal content for bacteriology / Fluids for virology / Serum	Fetal malformation	NA	NA	NA	NA	Negative	Negative	Negative	Negative	NA	Positive	Positive	Negative	Negative	Mix fungi in abomasal content	Schmallenberg virus	Virus detected in the spleen by PCR	Schmallenberg virus
13Ue0141	Complete fetus and placenta	Fetal malformation	NA	NA	NA	NA	Negative	Negative	Negative	Negative	Negative	Negative	Positive	NA	Negative	Mix fungi in abomasal content and 99.9% Unidentified Fungi in placenta	Schmallenberg virus	-	Schmallenberg virus
13Ue0197	Complete fetus, placenta and serum	NA	NA	NA	NA	NA	Negative	Negative	Negative	Negative	Negative	Negative	Negative	Negative	NA	Mix fungi in placenta	-	-	-
13Ue0200	Complete fetus, placenta and serum	NC	++	++	+	+	Negative	Negative	Negative	Negative	Negative	Negative	Negative	Negative	Negative	Abomasal content 88.2% Candida and mix plant fungi in placenta	-	-	Unclear
13Ue0217	Complete fetus, placenta and serum	Fetal malformation	(+)	(+)	(+)	(+)	Bacillus licheniformis in placenta and abomasal content	Negative	Negative	Negative	Negative	Negative	Positive	Negative	Negative	Mix fungi in abomasal content and placenta	B.. licheniformis and Schmallenberg virus	-	Schmallenberg virus
13Ue0218	Placenta for bacteriology / Fetus for virology and parasitology / Serum	Yellow cotyledons - crumbly consistency	(+)	(+)	(+)	+	Negative	Placenta positive (Unidentified Chlamydiales)	Negative	Negative	Negative	Negative	Positive	Negative	Negative	69% Unidentified Capnodialesin placenta	unidentified Chlamydiales and Schmallenberg virus	Commensal microbiota detected in Vidal et al, (2017b)	Schmallenberg virus
13Ue0219	Placenta for bacteriology / Fluids for virology / Serum	NA	NA	NA	NA	NA	Negative	Negative	Negative	Negative	NA	NA	NA	Negative	NA	Mix plant fungi in placenta	-	-	-
13Ue0236	Complete fetus, placenta and serum	NC	NA	NA	NA	NA	Negative	Negative	Negative	Negative	NA	Positive	Positive	Negative	Negative	53.3% Unidentified Fungi in abomasal content and 98.9% Cryptococcus in placenta	Schmallenberg virus	-	Schmallenberg virus
13Ue0238	Placenta for bacteriology / Fetus for virology and parasitology / Serum	Fetal malformation	NA	NA	NA	NA	Negative	Negative	Negative	Negative	Negative	Negative	Positive	Negative	Negative	Mix soil fungi	Schmallenberg virus	Autolytic microbiota detected in Vidal et al, (2017b)	Schmallenberg virus
13Ue0253	Placenta for bacteriology / Fetus for virology and parasitology / Serum	Yellow cotyledons	+++	+++	++	++	Negative	Negative	Negative	Negative	Positive	NA	NA	Negative	Negative	Mix plant fungi in placenta	N. caninum	Protozoal cysts in placenta by histopathology	N. caninum
13Ue0268	Complete fetus, placenta and serum	Yellow cotyledons; crumbly consistency	+++	+++	++	+++	Negative	Negative	Negative	Negative	Positive	Negative	Negative	Negative	Negative	Mix fungi in placenta	N. caninum	Protozoal cysts in placenta by histopathology	N. caninum
13Ue0274	Complete fetus, placenta and serum	Fetal malformation	NA	NA	NA	NA	Negative	Negative	Negative	Negative	NA	Negative	Positive	Negative	Negative	69.1% Alternaria	Schmallenberg virus	-	Schmallenberg virus
13Ue0348	Complete fetus, placenta and serum	Yellow cotyledons	++	++	++	+++	Streptococcus pluranimalium in placenta and abomasal content	Negative	Negative	Negative	Negative	Negative	Negative	Negative	Negative	98% Cryptococcusin abomasal content and 90.1% Candida	S. pluranimalium	-	S. pluranimalium
13Ue0448	Complete fetus, placenta and serum	Fetal malformation	NA	NA	NA	NA	Negative	Negative	Negative	Negative	NA	Positive	Positive	Negative	Negative	Mix plant fungi in placenta	Schmallenberg virus	Virus detected in the spleen by PCR	Schmallenberg virus
13Ue0458	Complete fetus, placenta and serum	Whyte cotyledons with small hemorrhagies	++	++	+	+	Candida catenulata in placenta and abomasal content	Negative	Negative	Negative	Negative	Negative	Negative	Negative	Negative	68.7% Mucor	-	-	Unclear
13Ue0486	Complete fetus, placenta and serum	Yellow cotyledons	+	+	+	-	Negative	Negative	Negative	Negative	Negative	Negative	Negative	Negative	Negative	Mix plant fungi in placenta	-	-	Unclear
13Ue0491	Complete fetus, placenta and serum	NA	NA	NA	NA	NA	Negative	Negative	Negative	Negative	Negative	Negative	Negative	Negative	NA	Mix fungi in abomasal content and placenta	-	-	-
13Ue0526	Complete fetus, placenta and serum	NC	+	+	(+)	+	Aspergillus sp. in placenta	Placenta positive (Unidentified Chlamydiales)	Negative	Negative	Positive	Negative	Negative	Negative	Negative	Mix plant fungi in abomasal content and placenta	N. caninum - unidentified Chlamydiales	-	N. caninum
13Ue0536	Complete fetus, placenta and serum	Fetal malformation	++	+++	+++	+++	Negative	Negative	Placenta positive	Negative	Negative	Negative	Negative	Negative	Negative	81.9% Candida in abomasal content and 32.5% Candida in placenta	C. burnetii	-	C. burnetii
13Ue0659	Complete fetus, placenta (no cotyledons) and serum	NA	NA	NA	NA	NA	Negative	Negative	Negative	Negative	Negative	Negative	Negative	Negative	NA	Mix fungi in abomasal content	-	-	-
13Ue0660	Complete fetus, placenta and serum	NA	NA	NA	NA	NA	Streptococcus uberis in placenta and abomasal content	Placenta positive (Unidentified Chlamydiales)	Negative	Negative	Negative	Negative	Negative	Negative	NA	Mix fungi in abomasal content	S. uberis and unidentified Chlamydiales	-	-
13Ue0751	Complete fetus, placenta (no cotyledons) and serum	NA	NA	NA	NA	NA	Escherichia coli in placenta and abomasal content	Placenta positive (Unidentified Chlamydiales)	Negative	Negative	Negative	Negative	Negative	Negative	NA	71.2% Cryptococcus in abomasal content	E. coli and unidentified Chlamydiales	-	-
13Ue0752	Complete fetus, placenta and serum	NA	NA	NA	NA	NA	Negative	Negative	Negative	Negative	Negative	Negative	Negative	Negative	NA	22.4% Penicillium in abomasal content and 46.6% Penicillium in placenta	-	-	-
13Ue0754	Complete fetus, placenta and serum	NC	+++	+++	+++	+++	Negative	Negative	Negative	Negative	Positive	Negative	Negative	Negative	Negative	76.6% Peyronellaea in abomasal content	N. caninum	-	N. caninum
13Ue0755	Complete fetus, placenta and serum	NC	+++	+++	+	+	Escherichia coli in liver, lung, placenta and abomasal content	Negative	Negative	Negative	Positive	Negative	Negative	Negative	Negative	90.4% Cryptococcus in placenta	N. caninum - E. coli	+++ rods detected in placenta by histopathology	N. caninum - E. coli
13Ue0851	Complete fetus, placenta and serum	NC	+++	+++	+++	(+)	Negative	Negative	Negative	Negative	Negative	Negative	Negative	Negative	Negative	Mix fungi in placenta	-	Enterobacteriaceae, Enterobacteriales and Trueperella detected in Vidal et al, (2017b)	Enterobacteriaceae, Enterobacteriales and Trueperella
13Ue0858	Complete fetus, placenta and serum	Diffuse necrosis with a red rim in placenta	++	+++	++	+++	Negative	Negative	Placenta and abomasal content positive	Negative	Negative	Negative	Negative	Negative	Negative	Mix plant fungi in abomasal content	C.burnetii	-	C.burnetii
13Ue0862	Complete fetus, placenta and serum	Fetal malformation	NA	NA	NA	NA	Negative	Negative	Negative	Negative	Negative	Negative	Negative	Negative	Negative	Mix fungi in abomasal content	-	-	Non-infectious cause
13Ue0974	Complete fetus, placenta and serum	NC	+++	+++	+++	+++	Negative	Negative	Negative	Negative	Negative	Negative	Negative	Negative	Negative	Mix plant fungi in placenta	-	-	Unclear
13Ue1009	Complete fetus, placenta and serum	Fetal malformation	+++	+++	+	+++	Negative	Placenta positive (Chlamydia abortus)	Placenta positive	Negative	Negative	Negative	Negative	Negative	Negative	44.4% Penicillium in placenta	C.burnetii - C. abortus	-	C.burnetii - C. abortus
13Ue1143	Complete fetus, placenta and serum	Multifocal red areas in allantochorion	+++	+++	(+)	++	Escherichia coli in placenta and abomasal content	Negative	Negative	Negative	NA	NA	NA	Negative	Negative	Mix fungi in abomasal content and 81.1% Candida in placenta	E. coli	Enterobacteriaceae detected in Vidal et al, (2017b)	E. coli
13Ue1180	Complete fetus, placenta and serum	NA	NA	NA	NA	NA	Negative	Negative	Negative	Negative	Negative	NA	NA	Negative	NA	Mix fungi in placenta	-	-	-
13Ue1218	Complete fetus, placenta and serum	NA	NA	NA	NA	NA	Negative	Negative	Negative	Negative	Negative	NA	NA	Negative	NA	NA	-	-	-
13Ue1275	Complete fetus, placenta and serum	NC	+	+	++	+	Streptococcus uberis in placenta and abomasal content	Negative	Negative	Negative	Negative	Negative	Negative	Negative	Negative	100% unidentified Capnodiales in abomasal content	S. uberis	Streptococcus detected in Vidal et al, (2017b)	S. uberis
13Ue1360	Complete fetus, placenta and serum	NC	++	+	-	+++	Aspergillus sp. and Candida tropicalis in placenta	Negative	Negative	Negative	Positive	NA	NA	Negative	Negative	96.6% unidentified Capnodiales in abomasal content annd 50.5% Candida in placenta	N. caninum	-	N. caninum
13Ue1414	Complete fetus, placenta and serum	NC	+	++	(+)	+++	Escherichia coli in placenta and abomasal content	Negative	Placenta and abomasal content positive	Negative	Negative	Negative	Negative	Negative	Negative	68.1% Cryptococcusin abomasal content	C. burnetii - E. coli	-	C.burnetii
13Ue1524	Complete fetus, placenta and serum	NC	+	+	+	+	Unidentified yeast	Negative	Placenta and abomasal content positive	Negative	Negative	Negative	Negative	Negative	Negative	93.2% Malasseziain abomasal content and mix plant fungi in placenta	C. burnetii	Trophoblasts with intracytoplasmatic bacteria detected by histopathology	C.burnetii
13Ue1631	Complete fetus, placenta and serum	NA	NA	NA	NA	NA	Negative	Negative	Negative	Negative	Negative	Negative	Negative	Negative	NA	89.3% Penillium in placenta	-	-	-
13Ue1756	Complete fetus, placenta and serum	NA	NA	NA	NA	NA	Negative	Negative	Negative	Negative	Negative	Negative	Negative	Negative	NA	Mix fungi in abomasal content and placenta	-	-	-
14A0007	Complete fetus, placenta and serum	NC	NA	NA	NA	NA	Negative	Negative	Negative	Negative	Negative	Negative	Negative	Negative	Negative	Mix plant fungi in abomasal content	-	Intrauterine stress	Non-infectious cause
14A0008	Complete fetus and placenta	Yellow cotyledons	+	+	+	++	Negative	Negative	Negative	Negative	Negative	NA	NA	NA	Negative	Mix fungi in abomasal content and 50.9% Cryptococcus in placenta	-	-	Unclear
14A0009	Complete fetus, placenta and serum	One cotyledon had cystic cavities filled with clear liquid - yellow cotyledons	(+)	(+)	-	+	Negative	Negative	Negative	Negative	NA	NA	NA	Negative	Negative	43.8 % Penicillium in abomasal content	-	-	Unclear
14A00014	Complete fetus and placenta	NC	+	+++	+	+	Streptococcus pluranimalium in placenta and abomasal content	Negative	Negative	Negative	Negative	Negative	Negative	Negative	Negative	Mix fungi in abomasal content	S. pluranimalium	-	S. pluranimalium
14A0015	Complete fetus, placenta and serum	NA	NA	NA	NA	NA	Negative	Negative	Negative	Negative	Negative	NA	NA	Negative	NA	99.8% unidentified Capnodiales in abomasal content	-	-	-
14A00020	Complete fetus and placenta	Cotyledons with dark-red decoloration	+	+	+	+	Negative	Negative	Negative	Negative	Negative	NA	NA	NA	Negative	75.1 % Candida in abomasal content	-	Dam with septicemia	Non-infectious cause
14A0023	Complete fetus, placenta and serum	NA	NA	NA	NA	NA	Trueperella pyogenes in placenta and abomasal content	Negative	Negative	Negative	Negative	NA	NA	Negative	NA	Mix fungi in abomasal content and 95.9% unidentified Capnodiales in placenta	T. Pyogenes	-	-
14A00026	Complete fetus and placenta	Hemorrhagic cotyledons	++	++	+++	-	Campylobacter fetus subsp. fetus in placenta and abomasal content	Negative	Negative	Negative	Negative	NA	NA	NA	Negative	Mix fungi in abomasal content	Campylobacter fetus subsp. fetus	-	Campylobacter fetus sp. fetus
14A00027	Complete fetus, placenta and serum	Yellow cotyledons - crumbly consistency	++	+++	++	++	Streptococcus pluranimalium in placenta and abomasal content	Negative	Negative	Negative	Positive	NA	NA	Negative	NA	Mix fungi in placenta	N. caninum - S. pluranimalium	Protozoal cysts detected in placenta by histopathology	N. caninum and S. pluranimalium
14A0028	Complete fetus and placenta	NA	NA	NA	NA	NA	Streptococcus uberis in placenta and abomasal content	Negative	Negative	Negative	Negative	NA	NA	NA	NA	Mix fungi in abomasal content and placenta	S. uberis	-	-
14A00046	Complete fetus, placenta and serum	Yellow cotyledons - crumbly consistency	++	++	+	+++	Negative	Negative	Negative	Negative	Negative	NA	NA	Negative	Negative	85.3% Candida in abomasal content and 20.5% Candida in placenta	-	-	Unclear
14A00051	Complete fetus, placenta and serum	Whyte cotyledons	++	++	+	+	Negative	Negative	Negative	Negative	Negative	NA	NA	Negative	Negative	37.1% Aspergillus in placenta	-	-	Unclear
14A0054	Complete fetus, placenta and serum	NA	NA	NA	NA	NA	Streptococcus pluranimalium in placenta and abomasal content	Negative	Negative	Negative	Negative	NA	NA	Negative	NA	58.3% Orpinomyces in placenta	S. pluranimalium	-	-
14A00056	Complete fetus, placenta and serum	NC	++	+	+	-	Streptococcus uberis and Candida krusei in placenta	Negative	Negative	Negative	Negative	NA	NA	Negative	Negative	60.6% Penicillium in placenta	S. uberis	-	S. uberis
14A00057	Complete fetus, placenta and serum	NC	++	++	+	+	Negative	Negative	Negative	Negative	Negative	NA	NA	Negative	Negative	Mix plant fungi in placenta	-	Dam was sick for an extended period	Non-infectious cause
14A0076	Complete fetus, placenta and serum	Fetal malformation	++	(+)	(+)	+++	Negative	Negative	Placenta positive	Negative	Negative	Negative	Positive	Negative	Negative	Mix fungi in placenta	C. burnetii - Schmallenberg virus	-	Schmallenberg virus
14A0090	Complete fetus, placenta and serum	Internal bleeding from umbilical arteries	+	(+)	-	(+)	Negative	Negative	Placenta and abomasal content positive	Negative	Negative	NA	NA	NA	Negative	Mix fungi in abomasal content and placenta	C. burnetii	-	Non-infectious cause
14A0145	Placenta for bacteriology	NC	++	++	++	(+)	Escherichia coli in placenta	Negative	Negative	Negative	NA	NA	NA	NA	NA	NA	E. coli		-
14A0154	Complete fetus, placenta and serum	Yellow cotyledons	+	++	++	+++	Negative	Negative	Negative	Negative	Negative	NA	NA	NA	Negative	Mix fungi in placenta	-	-	Unclear
15A0002	Placenta for bacteriology	NA	NA	NA	NA	NA	Negative	Negative	Negative	Negative	NA	NA	NA	NA	NA	44.5% Cryptococcus in placenta	-	-	-
15A0009	Placenta for bacteriology	NA	NA	NA	NA	NA	Aspergillus fumigatus in placenta	Negative	Negative	Negative	NA	NA	NA	NA	NA	84.6% Zymoseptoria in placenta	-	-	-
15A0015	Placenta for bacteriology	NA	NA	NA	NA	NA	Negative	Negative	Negative	Negative	NA	NA	NA	NA	NA	74.4% Candida in placenta	A. fumigatus	-	-
74 cases	yellow: not possible to assess because high degree of autolysis or not cotyledons available for analysis
Bacterial culture (n = 20)	Fungal culture (n = 6, one case with two)
Escherichia coli = 6 cases	Aspergillus sp. = 2 cases
Streptococcus uberis = 6 cases	Aspergillus fumigatus = 1 case
Streptococcus pluranimalium = 4 cases	Candida catenulata = 1 case
Bacillus licheniformis = 1	Candida krusei = 1 case
Campylobacter fetus subsp. fetus = 1	Candida tropicalis = 1 case
Serratia marcescens = 1	Unidentified yeast = 1 case
Trueperella pyogenes = 1
qPCR Bacteria	qPCR Neospora caninum = 9 cases
Chlamydiales = 10 cases
Coxiella burnetii = 8 cases
Pathogenic Leptospira spp. = 1 case
qPCR Schmallenberg virus = 5 cases	Detection Schmallenberg virus Ab = 11 cases
