# Supplementary material for: Limited added value of fungal ITS amplicon sequencing in the study of bovine abortion
Source: Heliyon. 2018 Nov 5;4(11):e00915. doi: 10.1016/j.heliyon.2018.e00915 (PMC6222074; doi:10.1016/j.heliyon.2018.e00915)
Supplement: Supplementary table 2 [file mmc2.xlsx]

## Sheet: Sheet1
Supplementary table 2: Results of the histopathological evaluation of placental tissues. HE = Hematoxylin and eosin, PAS = Period Acid Schiff reaction. (+) = minimal, + = mild, ++ = moderate, +++ = marked. N = neutrophilic inflammation, M = mononuclear infiltrate. nd = not determined, na = not available.
#SampleID	Results HE												PAS
	Inflammation cotyledon	Cell type	Inflammation intercotyledonary zone	Cell type	Inflammation interstitium	Cell type	Necrosis cotyledon	Necrosis intercotyledonary zone	Mineralization	Hemosiderin	Vasculitis	Fungal hyphae	Fungal hyphae	Remarks
12Ue622	++	N	+	N	+	N, M	++	(+)	-	+	++	-	-	Placental epithelium with swollen, optical empty cytoplasm.
12Ue825	++	N	++	N	++	N, M	++	+	+++	-	++	-	-	+ plant particles on surface.
12Ue839	++	N	+	N, M	++	N, M	+	(+)	++	-	++	-	(+)	PAS stain: one free septate parallel-walled branching hypha on tissue surface.
12Ue928	+++	N	+	N, M	++	M	+++	+	+++	++	+	-	-	Placenta with maternal placentome tissue. PAS stain: +++ rods.
12Ue1096	+	N	+	N	+	M	+	+	++	(+)	+	-	-	+ plant particles on surface.
12Ue1185	+	N	+	N, M	+	M, N	+	+	++	(+)	+	-	na	Only HE stain available.
12Ue1228	no histopathology performed
12Ue1503	++	N	-	-	++	M, N	++	-	++	++	++	-	-
12Ue1534	no histopathology performed
12Ue1536	no histopathology performed
13Ue0051	no histopathology performed
13Ue0053	no histopathology performed
13Ue0054	no histopathology performed
13Ue0056	no histopathology performed
13Ue141	+	N	+	N	+	N, M	+	-	-	++	(+)	-	-	+ plant particles on surface.
13Ue197	no histopathology performed
13Ue200	++	N	+	N	-	-	++	-	+	-	(+)	-	-	+ plant particles on surface.
13Ue217	(+)	N	-	-	-	-	(+)	-	(+)	++	(+)	-	-	Some PAS-positive oval structures, 8-14um DM, alone or in groups, free on surface, most likely plant material.
13Ue218	(+)	N	-	-	(+)	M	++	(+)	+	-	+	-	-	++ long thin bacilli on surface in HE, + rods in HE and PAS stain.
13Ue219	no histopathology performed
13Ue236	no histopathology performed
13Ue238	++	N	-	-	++	M	+	+	-	-	+	-	-	Few plant particles on surface, severe edema in interstitium.
13Ue253	+++	N	++	N	+++	M, N	+++	+	++	-	++	-	-	++ rods in HE and PAS stain. + protozoal cysts with tachyzoites associated with necrosis.
13Ue268	+++	N	++	N	+++	M, N	+++	+	+++	-	++	-	na	Only HE stain available. + protozoal cysts with tachyzoites associated with necrosis.
13Ue274	no histopathology performed
13Ue348	no histopathology performed
13Ue348	++	N	++	N	+++	N, M	++	++	+++	++	++	-	-
13Ue448	no histopathology performed
13Ue458	++	N	++	N	+++	M, N	++	++	+	++	+	-	-	Severe inflammation on fetal side (N, + necrosis), ++ plant particles on surface.
13Ue486	+	N	-	-	(+)	M, N	+	-	-	++	(+)	-	-	Moderate to severe edema in interstitium.
13Ue491	+	N	(+)	N	++	M	+	+	-	+	(+)	-	-	'++ plant particles on surface, moderate edema in interstitium.
13Ue526	+	N	+	N	-	-	+	+	+	(+)	(+)	(+)	(+)	One free aggregate of non-parallel walled, segmented, pigmented hyphae associated with +++ plant particles on surface. Severe edema in interstitium.
13Ue536	++	N	+	N	+++	N, M	+++	+	+++	+	+++	-	-	Placenta with maternal placentome tissue.
13Ue659	na	-	na	-	na	-	na	+	++	-	+	-	-	No cotyledones, most likely amnion tissue. +++ plant material on surface, +++ rods.
13Ue660	nd	nd	nd	nd	nd	nd	nd	nd	nd	-	nd	-	-	Massive autolysis (decomposition), +++ bacilli, +++ plant material on surface.
13Ue751	na	-	++	N	+++	N, M	na	++	-	-	++	-	-	Moderate autolysis, severe edema in interstitium, no cotyledones, +++ plant material on surface.
13Ue752	++	N	+	N	++	M, N	+++	+	+++	+	++	-	-	Severe autolysis.
13Ue754	+++	N	na	-	+++	M, N	+++	na	+++	-	+++	-	-	+ plant particles on surface.
13Ue755	+++	N	++	N	+++	M, N	+++	++	+	+	+	-	-	+++ rod colonies in vessels and interstitium, PAS-positive.
13Ue851	+++	N	na	-	++	N, M	+++	na	(+)	-	+++	-	-	Severe inflammation on fetal side (N, + necrosis).
13Ue858	++	N	+	N, M	++	N, M	+++	+	+++	+	++	-	-
13Ue862	no histopathology performed
13Ue974	+++	N	++	N, M	+++	N, M	+++	++	+++	-	+++	-	-
13Ue1009	+++	N	+	N, M	++	M, N	+++	+	+++	+++	+	-	-	Severe inflammation on fetal side (N, + necrosis), interstitium with moderate edema. ++ plant particles and ++ rods on surface.
13Ue1143	+++	N	+++	N	+++	N	+++	(+)	++	-	+	-	(+)	Severe edema in interstitium, ++ plant particles on surface. PAS stain: one aggregate of septate, parallel-walled, branching hyphae associated with plant particles.
13Ue1180	no histopathology performed
13Ue1218	+++	N	-	-	+++	M	++	+	+	-	++	-	(+)	+++ plant particles on surface. PAS stain: occasional free septate, parallel-walled hyphae associated with plant material.
13Ue1275	+	N	+	N	+++	M, N	+	+	+	+	++	-	-	++ plant particles on surface.
13Ue1360	++	N	+	N	+	M	+	(+)	+++	(+)	-	-	-	+ plant material.
13Ue1414	+	N	-	-	++	M, N	++	++	+++	+	+	-	-	Moderate autolysis. +++ filiform bacilli, cocci and rods.
13Ue1524	(+)	N	+	N	++	M	(+)	+	+	++	+	-	-	Moderate autolysis, severe edema in interstitium. Some trophoblast cells with intracytoplasmic basophilic granules (most likely Coxiella).
13Ue1631	+++	N	+	N	+++	N, M	+++	++	+++	+	++	-	-	+ plant particles on surface, few aggregates of filiform bacilli.
13Ue1756	+++	N	++	N	++	N, M	++	+	++	-	++	-	-	+ plant particles on surface.
14A0007	no histopathology performed
14A0008	+	N	-	-	+	M	+	-	++	+++	+	-	-
14A0009	(+)	N	na	-	-	-	(+)	na	+	+	-	-	-	Severe edema in interstitium.
14A0014	+	N	+	N	+	M, N	+++	+	+	(+)	+	-	-	++ plant material on surface.
14A0015	no histopathology performed
14A0020	+	N	++	N	+	N, M	+	+	+	++	+	-	-
14A0023	no histopathology performed
14A0026	++	N	na	-	+++	N	++	na	-	+++	+++	-	-	Severe inflammation on fetal side (N, + necrosis).
14A0027	++	N	++	N	++	N	+++	++	++	+	++	-	-	Placenta with maternal placentome tissue. + protozoal cysts with tachyzoites associated with necrosis.
14A0028	+	N	na	-	+++	N, M	++	na	++	-	++	-	-	Severe autolysis.
14A0046	++	N	+	N	+	M	++	+	+++	+	+	-	-
14A0051	++	N	-	-	++	M, N	+	+	+	+++	-	-	-	+++ plant particles on surface.
14A0054	no histopathology performed
14A0056	++	N	nd	-	++	M	nd	nd	-	-	+	-	(+)	Severe autolysis, +++ bacteria. PAS: Occasional free pigmented hyphae with non-parallel walls.
14A0057	++	N	++	N	+++	M, N	++	+	++	-	+	-	-	++ plant particles on surface.
14A0076	(+)	N	na	-	++	M, N	++	na	+++	+	-	-	-	++ autolysis.
14A0090	+	N	-	-	-	-	(+)	-	(+)	++	-	-	-
14A0154	+	N	+	N	+	M	++	+	+++	-	++	-	-
15A0015	na	-	++	N	-	-	na	++	+	-	-	-	-	No cotyledones, most likely amnion tissue. + plant particles on surface.
